# Supplementary material for: Considering clonal hematopoiesis of indeterminate potential in space radiation risk analysis for hematologic cancers and cardiovascular disease
Source: Commun Med (Lond). 2024 Jun 11;4:105. doi: 10.1038/s43856-023-00408-4 (PMC11166645; doi:10.1038/s43856-023-00408-4)
Supplement: Supplementary file 2 — Supplementary Data 1 [file 43856_2023_408_MOESM2_ESM.xlsx]

## Sheet: Fig. 2 Data
Point estimates are obtained by evaluating the REID at the most precisely known values of the model parameters. The lower and upper whiskers are evaluated from the the inner quartile range (IQR=Q3-Q1) as LW = Q1 – 1.5×IQR and UW = Q3 + 1.5×IQR. Note that if the lowest datum point is greater than Q1 – 1.5×IQR, then LW is set equal to the lowest datum point. Likewise, if the largest datum point is …
			Fig. 2a
		Males (unmod)
#organ	Point Est.	Median	Q1	Q3	IQR	Q1-1.5*IQR	Q3+1.5*IQR
HC
60	0.036777	0.028523	0.014016	0.058163	0.044147	0.001028	0.124269
70	0.06841	0.063192	0.040667	0.096448	0.055781	0.003227	0.180014
80	0.105128	0.10272	0.072429	0.143529	0.0711	0.007009	0.250151
90	0.134669	0.130042	0.091922	0.183583	0.091661	0.010387	0.320977
100	0.141788	0.136438	0.095834	0.193233	0.0974	0.010589	0.339094
110	0.141835	0.136462	0.095869	0.193316	0.097447	0.01059	0.339255
		Males (CHIP)
#organ	Point Est.	Median	Q1	Q3	IQR	Q1-1.5*IQR	Q3+1.5*IQR
HC
60	0.108396	0.084777	0.05195	0.161798	0.109848	0.004955	0.326481
70	0.287602	0.170171	0.086192	0.477649	0.391456	0.007557	1.06461
80	0.55756	0.250552	0.105045	0.987193	0.882147	0.009054	2.31025
90	0.760233	0.300181	0.112913	1.3714	1.25849	0.009664	3.2577
100	0.792071	0.305975	0.113999	1.4353	1.3213	0.009737	3.41155
110	0.792132	0.305992	0.114003	1.43537	1.32137	0.009737	3.41179
			Fig. 2b
			Females (unmod)
#organ	Point Est.	Median	Q1	Q3	IQR	Q1-1.5*IQR	Q3+1.5*IQR
HC
60	0.022479	0.018913	0.010452	0.033562	0.02311	0.001085	0.068211
70	0.041934	0.039568	0.026611	0.058527	0.031916	0.003064	0.106388
80	0.064353	0.062759	0.044547	0.08876	0.044213	0.005615	0.155035
90	0.083636	0.080734	0.056873	0.115253	0.05838	0.006225	0.202658
100	0.089321	0.085632	0.059701	0.123456	0.063754	0.00639	0.219037
110	0.089396	0.085694	0.059726	0.123568	0.063842	0.006393	0.219285
			Females (CHIP)
#organ	Point Est.	Median	Q1	Q3	IQR	Q1-1.5*IQR	Q3+1.5*IQR
HC
60	0.076727	0.05482	0.03133	0.12108	0.08975	0.002891	0.25562
70	0.192575	0.108529	0.050563	0.33303	0.282467	0.004459	0.756619
80	0.362447	0.165226	0.062187	0.659957	0.597769	0.00542	1.55521
90	0.503146	0.204671	0.067799	0.933287	0.865488	0.00587	2.22983
100	0.531828	0.21093	0.068862	0.989946	0.921084	0.00594	2.37126
110	0.531976	0.211	0.068866	0.990267	0.9214	0.00594	2.37235
			Fig. 2c
		Males (unmod)
#organ	Point Est.	Median	Q1	Q3	IQR	Q1-1.5*IQR	Q3+1.5*IQR
CHD
60	0.021067	0.020577	0.01397	0.029368	0.015398	8.3e-05	0.052447
70	0.081849	0.079921	0.054251	0.11401	0.059759	0.000323	0.203596
80	0.194843	0.190065	0.129041	0.271247	0.142206	0.000772	0.484428
90	0.39109	0.381192	0.259286	0.543359	0.284073	0.00156	0.969403
100	0.493346	0.480543	0.327398	0.684485	0.357087	0.001977	1.21875
110	0.49429	0.481457	0.328029	0.685789	0.35776	0.001981	1.221
		Males (CHIP)
#organ	Point Est.	Median	Q1	Q3	IQR	Q1-1.5*IQR	Q3+1.5*IQR
CHD
60	0.041527	0.040206	0.026223	0.059939	0.033716	0.00018	0.11049
70	0.157957	0.152643	0.099613	0.227497	0.127883	0.000681	0.419086
80	0.358679	0.345986	0.225585	0.514702	0.289118	0.00153	0.948057
90	0.642059	0.617367	0.4012	0.919842	0.518642	0.002666	1.69744
100	0.737907	0.709855	0.460186	1.05813	0.59794	0.003007	1.95502
110	0.73818	0.710152	0.460305	1.05868	0.598379	0.003008	1.95607
			Fig. 2d
			Females (unmod)
#organ	Point Est.	Median	Q1	Q3	IQR	Q1-1.5*IQR	Q3+1.5*IQR
CHD
60	0.007277	0.007106	0.004859	0.010087	0.005228	3.9e-05	0.017909
70	0.032746	0.031969	0.021874	0.045367	0.023493	0.000176	0.080556
80	0.095925	0.093619	0.064084	0.132732	0.068647	0.000515	0.235677
90	0.250327	0.24423	0.167152	0.345665	0.178513	0.001351	0.613303
100	0.365653	0.356636	0.244017	0.503531	0.259514	0.001982	0.892576
110	0.367635	0.358538	0.245328	0.506256	0.260928	0.001993	0.897622
			Females (CHIP)
#organ	Point Est.	Median	Q1	Q3	IQR	Q1-1.5*IQR	Q3+1.5*IQR
CHD
60	0.014402	0.013946	0.009197	0.020892	0.011695	0.000102	0.038423
70	0.063765	0.061671	0.04071	0.092418	0.051708	0.000445	0.169944
80	0.179454	0.173202	0.114298	0.259671	0.145372	0.001219	0.477448
90	0.417486	0.401395	0.264313	0.600256	0.335943	0.002629	1.10372
100	0.540154	0.519454	0.341106	0.776074	0.434968	0.003191	1.42826
110	0.541007	0.520112	0.341546	0.777389	0.435843	0.003193	1.43066

## Sheet: Notes
Notes for Supplementary Data 1 (Fig. 2)
REID% distributions are represented by boxplots. The bottom edges of the box plots in Fig. 2 represent the first quartile, Q1, (25% of the cumulative distribution function) and the top edges of the box plots represent the third quartile, Q3 (75% of the cumulative distribution function). The median of the distribution is indicated with the horizontal solid line in red. The Inner Quartile Range (IQ…
Point estimates are obtained by evaluating the REID at the most precisely known values of the model parameters.
HC = hematologic cancer
CHD = coronary heart disease
Total = Total REID, which is as sum over the tissue-specific REID distributions tracked in the NASA Space Cancer Risk model
