# Supplementary material for: Considering clonal hematopoiesis of indeterminate potential in space radiation risk analysis for hematologic cancers and cardiovascular disease
Source: Commun Med (Lond). 2024 Jun 11;4:105. doi: 10.1038/s43856-023-00408-4 (PMC11166645; doi:10.1038/s43856-023-00408-4)
Supplement: Supplementary file 3 — Supplementary Data 2 [file 43856_2023_408_MOESM3_ESM.xlsx]

## Sheet: Fig. 3 Data
Point estimates are obtained by evaluating the REID at the most precisely known values of the model parameters. The lower and upper whiskers are evaluated from the the inner quartile range (IQR=Q3-Q1) as LW = Q1 – 1.5×IQR and UW = Q3 + 1.5×IQR. Note that if the lowest datum point is greater than Q1 – 1.5×IQR, then LW is set equal to the lowest datum point. Likewise, if the largest datum point is …
			Fig. 3a
		Males (unmod)
#organ	Point Est.	Median	Q1	Q3	IQR	Q1-1.5*IQR	Q3+1.5*IQR
stroke
60	0.007954	0.00757	0.004502	0.011756	0.007254	3e-06	0.022636
70	0.034	0.032346	0.019237	0.050241	0.031005	1.3e-05	0.096678
80	0.096605	0.091916	0.05467	0.142662	0.087992	3.7e-05	0.274597
90	0.219115	0.20833	0.12406	0.322871	0.198811	8.4e-05	0.620701
100	0.280148	0.266267	0.158663	0.412211	0.253548	0.000107	0.792459
110	0.280711	0.266792	0.158988	0.413037	0.254049	0.000107	0.794017
		Males (CHIP)
#organ	Point Est.	Median	Q1	Q3	IQR	Q1-1.5*IQR	Q3+1.5*IQR
stroke
60	0.020381	0.019178	0.010896	0.031741	0.020845	5e-06	0.063005
70	0.085187	0.080091	0.045531	0.132315	0.086784	2.3e-05	0.262331
80	0.229448	0.215089	0.122388	0.354772	0.232384	6.1e-05	0.703264
90	0.459521	0.429326	0.243783	0.708897	0.465113	0.000123	1.40624
100	0.533893	0.498344	0.282873	0.823366	0.540493	0.000143	1.63342
110	0.534104	0.498562	0.282982	0.823812	0.54083	0.000143	1.63485
			Fig. 3b
			Females (unmod)
#organ	Point Est.	Median	Q1	Q3	IQR	Q1-1.5*IQR	Q3+1.5*IQR
stroke
60	0.005917	0.005633	0.003314	0.008882	0.005568	3e-06	0.017234
70	0.026004	0.024747	0.01456	0.03902	0.024461	1.4e-05	0.075688
80	0.085359	0.081201	0.047748	0.127897	0.080149	4.7e-05	0.248039
90	0.243375	0.231517	0.1362	0.364082	0.227882	0.000134	0.705719
100	0.348455	0.331189	0.195165	0.519512	0.324347	0.00019	1.00543
110	0.350261	0.332926	0.196164	0.522175	0.326012	0.000191	1.01103
			Females (CHIP)
#organ	Point Est.	Median	Q1	Q3	IQR	Q1-1.5*IQR	Q3+1.5*IQR
stroke
60	0.015226	0.014332	0.008089	0.023657	0.015568	8e-06	0.046986
70	0.065826	0.061813	0.034937	0.102118	0.067181	3.6e-05	0.202843
80	0.206909	0.19383	0.109337	0.319815	0.210478	0.000114	0.635414
90	0.524299	0.488551	0.276951	0.805338	0.528387	0.000283	1.5978
100	0.669601	0.622789	0.353643	1.02843	0.67479	0.000358	2.03968
110	0.670611	0.623724	0.354366	1.03015	0.675789	0.000358	2.04318
			Fig. 3c
		Males (unmod)
#organ	Point Est.	Median	Q1	Q3	IQR	Q1-1.5*IQR	Q3+1.5*IQR
total
60	0.142997	0.141025	0.098156	0.200784	0.102627	0.008065	0.354578
70	0.460961	0.452916	0.32701	0.638651	0.311641	0.020572	1.10574
80	0.983308	0.971036	0.706488	1.35391	0.647422	0.039435	2.32469
90	1.68684	1.68278	1.2297	2.31927	1.08957	0.061857	3.95358
100	2.00107	2.00102	1.46287	2.74355	1.28068	0.072383	4.66406
110	2.00438	2.00438	1.46514	2.74794	1.2828	0.072534	4.671
		Males (CHIP)
#organ	Point Est.	Median	Q1	Q3	IQR	Q1-1.5*IQR	Q3+1.5*IQR
total
60	0.246399	0.24842	0.174709	0.357625	0.182915	0.0081	0.631511
70	0.798006	0.797833	0.552084	1.17619	0.624101	0.020371	2.11144
80	1.68896	1.68891	1.15906	2.50048	1.34141	0.037357	4.51232
90	2.66584	2.71448	1.87056	3.92707	2.0565	0.053286	7.01051
100	2.93376	3.00448	2.07741	4.31979	2.24237	0.057228	7.68293
110	2.93456	3.00585	2.07782	4.32117	2.24335	0.057239	7.67704
			Fig. 3d
			Females (unmod)
#organ	Point Est.	Median	Q1	Q3	IQR	Q1-1.5*IQR	Q3+1.5*IQR
total
60	0.146922	0.141374	0.09551	0.20777	0.112261	0.008433	0.375929
70	0.493057	0.471425	0.319373	0.69579	0.376417	0.028402	1.25963
80	1.0896	1.04625	0.718789	1.53839	0.819603	0.015416	2.76719
90	1.96443	1.91913	1.33865	2.75679	1.41814	0.019727	4.87946
100	2.44266	2.40175	1.68768	3.41158	1.72389	0.062226	5.99682
110	2.45189	2.41088	1.69403	3.42434	1.73031	0.062724	6.01669
			Females (CHIP)
#organ	Point Est.	Median	Q1	Q3	IQR	Q1-1.5*IQR	Q3+1.5*IQR
total
60	0.216463	0.216324	0.147143	0.320074	0.172931	0.01751	0.579265
70	0.704982	0.709234	0.479779	1.04485	0.565075	0.056721	1.89181
80	1.54655	1.58045	1.07287	2.28914	1.21627	0.121695	4.1119
90	2.6704	2.78266	1.91125	3.91787	2.00662	0.180932	6.92713
100	3.0987	3.23885	2.23894	4.53823	2.29929	0.189666	7.98236
110	3.10187	3.2419	2.24099	4.5433	2.30231	0.189682	7.98819

## Sheet: Notes
Notes for Supplementary Data 2 (Fig. 3)
REID% distributions are represented by boxplots. The bottom edges of the box plots in Fig. 2 represent the first quartile, Q1, (25% of the cumulative distribution function) and the top edges of the box plots represent the third quartile, Q3 (75% of the cumulative distribution function). The median of the distribution is indicated with the horizontal solid line in red. The Inner Quartile Range (IQ…
Point estimates are obtained by evaluating the REID at the most precisely known values of the model parameters.
HC = hematologic cancer
CHD = coronary heart disease
Total = Total REID, which is as sum over the tissue-specific REID distributions tracked in the NASA Space Cancer Risk model
