# Supplementary material for: Considering clonal hematopoiesis of indeterminate potential in space radiation risk analysis for hematologic cancers and cardiovascular disease
Source: Commun Med (Lond). 2024 Jun 11;4:105. doi: 10.1038/s43856-023-00408-4 (PMC11166645; doi:10.1038/s43856-023-00408-4)
Supplement: Supplementary file 4 — Supplementary Data 3 [file 43856_2023_408_MOESM4_ESM.xlsx]

## Sheet: Fig. 4 Data
*Point estimates of the REID are found by using the
most likely values of uncertainty distribution parameters.
	Fig. 4a
	(Males)
organ	age	Point Estimate (unmod)	Point Estimate (CHIP)
HC
	60	0.036777	0.108396
	70	0.06841	0.287602
	80	0.105128	0.55756
	90	0.134669	0.760233
	100	0.141788	0.792071
	110	0.141835	0.792132
CHD
	60	0.021067	0.041527
	70	0.081849	0.157957
	80	0.194843	0.358679
	90	0.39109	0.642059
	100	0.493346	0.737907
	110	0.49429	0.73818
stroke
	60	0.007954	0.020381
	70	0.034	0.085187
	80	0.096605	0.229448
	90	0.219115	0.459521
	100	0.280148	0.533893
	110	0.280711	0.534104
total
	60	0.142997	0.246399
	70	0.460961	0.798006
	80	0.983308	1.68896
	90	1.68684	2.66584
	100	2.00107	2.93376
	110	2.00438	2.93456
	Fig. 4b
	(Females)
organ	age	Point Estimate (unmod)	Point Estimate (CHIP)
HC
	60	0.022479	0.076727
	70	0.041934	0.192575
	80	0.064353	0.362447
	90	0.083636	0.503146
	100	0.089321	0.531828
	110	0.089396	0.531976
CHD
	60	0.007277	0.014402
	70	0.032746	0.063765
	80	0.095925	0.179454
	90	0.250327	0.417486
	100	0.365653	0.540154
	110	0.367635	0.541007
stroke
	60	0.005917	0.015226
	70	0.026004	0.065826
	80	0.085359	0.206909
	90	0.243375	0.524299
	100	0.348455	0.669601
	110	0.350261	0.670611
total
	60	0.146922	0.216463
	70	0.493057	0.704982
	80	1.0896	1.54655
	90	1.96443	2.6704
	100	2.44266	3.0987
	110	2.45189	3.10187
	Fig. 4c
	(Males)
organ	age	Percent Contribution (unmod)	Percent Contribution (CHIP)
HC
	60	26	44
	70	15	36
	80	11	33
	90	8	29
	100	7	27
	110	7	27
CHD
	60	15	17
	70	18	20
	80	20	21
	90	23	24
	100	25	25
	110	25	25
stroke
	60	6	8
	70	7	11
	80	10	14
	90	13	17
	100	14	18
	110	14	18
solid cancer
	60	54	31
	70	60	33
	80	60	32
	90	56	30
	100	54	30
	110	54	30
	Fig. 4d
	(Females)
organ	age	Percent Contribution (unmod)	Percent Contribution (CHIP)
HC
	60	15	35
	70	9	27
	80	6	23
	90	4	19
	100	4	17
	110	4	17
CHD
	60	5	7
	70	7	9
	80	9	12
	90	13	16
	100	15	17
	110	15	17
stroke
	60	4	7
	70	5	9
	80	8	13
	90	12	20
	100	14	22
	110	14	22
solid cancer
	60	76	51
	70	80	54
	80	77	52
	90	71	46
	100	67	44
	110	67	44

## Sheet: Notes
Notes for Supplementary Data 3 (Fig 4)
Point estimates are obtained by evaluating the REID at the most precisely known values of the model parameters.
